# Supplementary material for: Industrial Food Systems as Environmental Drivers of Women’s Health and Childhood Obesity: A Cross-National Ecological Study
Source: Nutrients. 2026 Apr 30;18(9):1435. doi: 10.3390/nu18091435 (PMC13164980; doi:10.3390/nu18091435)
Supplement: Supplementary file 1 [file nutrients-18-01435-s001.zip]

Archive with 1 entries (1 files):
- nutrients-4254276-supplementary.pdf
